# Supplementary material for: Implantable aptamer–field-effect transistor neuroprobes for in vivo neurotransmitter monitoring
Source: Sci Adv. 2021 Nov 24;7(48):eabj7422. doi: 10.1126/sciadv.abj7422 (PMC8612678; doi:10.1126/sciadv.abj7422)
Supplement: Supplementary file 2 — Movie S1 [file sciadv.abj7422_movie_s1.zip]

Archive with 1 entries (1 files):
- sciadv.abj7422_movie_s1.mp4
